# Supplementary material for: Freeze Substitution Accelerated via Agitation: New Prospects for Ultrastructural Studies of Lichen Symbionts and Their Extracellular Matrix
Source: Plants (Basel). 2023 Nov 30;12(23):4039. doi: 10.3390/plants12234039 (PMC10708280; doi:10.3390/plants12234039)
Supplement: Supplementary file 1 [file plants-12-04039-s001.zip]

Archive with 9 entries (9 files):
- Figure S1.tif
- Figure S2.tif
- Figure S3.tif
- Figure S4.tif
- Figure S5.tif
- Figure S6.tif
- Figure S7.tif
- Figure S8.tif
- Supplement Legends.pdf
